# Supplementary material for: Long-Term Exposure to High Altitude Affects Conflict Control in the Conflict-Resolving Stage
Source: PLoS One. 2015 Dec 15;10(12):e0145246. doi: 10.1371/journal.pone.0145246 (PMC4682854; doi:10.1371/journal.pone.0145246)
Supplement: S1 File — The N2 mean amplitude during the congruent and incongruent conditions, separated by low-altitude and high-altitude group, at six midline electrodes (Fz, FCz, Cz, CPz, Pz, POz) (Table A). The P3 peak amplitude (Table B), peak latency (Table C), mean amplitude (Table D) and the 50 percent area latency (Table E) during the congruent and incongruent conditions, separated by low-altitude and high-altitude group, at six midline electrodes (Fz, FCz, Cz, CPz, Pz, POz). (XLSX) [file pone.0145246.s001.xlsx]

## Sheet: Table A. N2 mean amplitude
group	congruentFZ	congruentFCZ	congruentCZ	congruentCPZ	congruentPZ	congruentPOZ	incongruentFZ	incongruentFCZ	incongruentCZ	incongruentCPZ	incongruentPZ	incongruentPOZ
1	-3.86	-4.04	-3.89	-2.89	-2.09	-1.3	-3.1	-3.88	-4.37	-3.6	-3.06	-2.4
1	1.67	1.57	3.12	5.18	5.83	5.49	1.14	0.96	2.34	4.96	5.88	6.15
1	6.66	7.52	8.64	9.32	7.39	5.34	2.76	3.2	4.47	5.52	4.08	2.59
1	0.12	-0.92	-0.76	-1.71	-1.68	-3.72	-4.14	-5.2	-5.52	-4.13	-3.25	-5.45
1	-4.37	-5.1	-4.81	-4.57	-2.62	-0.03	-4.02	-5.07	-4.64	-5.21	-4.49	-1.36
1	2.92	2.46	2.46	2.93	2.27	0.88	2.78	1.99	1.97	1.86	1.35	-0.11
1	-1.21	-0.87	0.32	-0.38	-3.18	-5.01	-0.93	-0.39	0.74	0.12	-2.65	-3.83
1	2.85	2.43	1.99	0.32	-3.22	-4.42	0.71	-0.03	-0.59	-1.82	-5.88	-8.01
1	5.24	4.55	4.4	4.39	4.13	3.64	4.79	4.51	4.18	4.36	4.62	4.32
1	4.15	4.4	5.92	6.6	6.15	2.92	-1.4	-1.28	0.63	1.37	1.51	-1.36
1	-3.32	-2.98	-1.43	-0.74	0.12	0.34	-3.98	-3.73	-2.02	-1.34	-1.23	-1.21
1	-3.79	-3.55	-2.98	-2.33	-2.49	-1.94	-1.7	-1.84	-1.73	-0.65	-1.35	-1.37
1	5.11	3.23	2.66	2.42	0.59	-2.71	3.06	1.5	2.11	3.34	2.79	0.81
1	-2.46	-1.98	-0.72	-0.17	0.1	-0.06	-1.71	-2.76	-1.59	-0.71	-0.49	-0.37
1	-1.32	-2.26	-1.93	-1.18	-0.4	0.09	1.03	-0.07	0.61	1.28	2.62	1.73
1	8.27	7.22	3.37	2.52	1.75	-2.43	4.65	3.68	0.75	-1.53	-1.49	-3.72
1	3.36	2.38	0.83	0.35	-0.11	1.5	0.69	1.22	0.93	1.8	1.87	1.48
1	-0.94	1.83	2.59	5.84	7.53	4.05	-4.14	-2.43	-1.57	3.65	6.81	4.75
1	1.09	0.59	-0.16	-0.92	-1.5	-2.08	-0.86	-1.5	-2.21	-2.7	-3.09	-3.46
1	6.16	4.01	2.57	1.45	-0.81	-3.16	0.61	-0.79	-1.12	-1.23	-3.12	-4.06
1	-2.71	-4.34	-4.23	-1.54	-1.6	-2.37	-7.38	-10.09	-7.74	-3.14	-2.29	-2.23
2	-1.04	1.2	3.16	4.87	5.81	5.65	-5.48	-4.21	-1.43	2.44	4.14	4.89
2	-1.84	-1.31	1.01	2.41	2.99	1.07	-1.91	-1.9	0.82	2.17	3.01	2.45
2	1.25	1.79	1.85	1.08	-0.98	-1.31	-0.9	-0.91	-0.28	-0.19	-1.68	-1.68
2	0.52	1.22	2.92	5.61	6.31	7.89	0.99	0.98	2.23	4.69	5.42	7.15
2	0.78	1.71	1.5	1.47	-0.14	0.8	1.24	1.7	1.05	0.88	-1.37	0.54
2	1.44	1.28	-0.03	-0.08	0.2	1.89	0.56	-0.11	-1.34	-0.81	-0.81	1.06
2	2.66	1.42	1.36	1.93	1.56	0.7	4.85	4.36	4.12	4.49	3.45	1.06
2	1.35	1.71	2.36	3.32	3.7	3.75	-0.57	-0.3	0.41	1.92	3.05	3.08
2	-0.99	-0.27	1.77	3.79	5.42	5.33	-1.56	-1.26	0.36	2.77	4.59	6.19
2	6.35	6.23	7.09	7.34	4.57	1.37	5.17	5.05	6.49	7.5	5.31	2.47
2	1.38	1.05	-0.67	-2.07	-3.47	-4.19	-1.83	-3.84	-4.64	-5.82	-7.13	-7.66
2	0.97	-0.07	-0.35	-3.35	-8.39	-4.71	0.2	0.56	1.76	0.02	-5.03	-2.7
2	-6.31	-4.46	-0.14	4.03	5.03	6.02	-8.02	-6.45	-2.3	0.96	1.27	3.13
2	-0.88	-3.68	-3.97	-5.56	-7.31	-2.7	-0.06	-2.64	-1.97	-4.86	-7.54	-3.99
2	4.23	5.63	5.98	4.07	1.13	-0.51	0.41	1.43	1.8	1.3	-0.43	-1.06
2	1.36	2.86	5.58	8.21	7.86	5.29	0.65	1.9	4.59	7.33	7.39	5.17
2	9.4	9.65	8.69	6.86	4.28	1.53	5.58	5.21	4.11	3.21	1.61	-0.25
2	8.9	11.74	13.03	12.82	11.71	8.31	6.49	7.91	9.1	9.84	9.68	7.38
2	3.44	5.22	3.23	1.9	1.93	1.8	3.01	2.42	1.78	1.09	1.58	1.47
2	3.15	2.67	2.77	2.34	2.21	1.36	1.89	1.97	2.41	2.09	1.82	1.21
2	2.7	2.77	1.32	0.33	-0.84	-2	1.44	0.9	-0.23	-0.14	-1.76	-2.19
Note: 1 for high altitude group; 2 for low altitude group

## Sheet: Table B. P3 peak amplitude
group	congruentFZ	congruentFCZ	congruentCZ	congruentCPZ	congruentPZ	congruentPOZ	incongruentFZ	incongruentFCZ	incongruentCZ	incongruentCPZ	incongruentPZ	incongruentPOZ
1	-4.52	-4.59	-3.94	-1.67	-0.73	-0.65	-3.47	-4.24	-4.29	-2.26	-1.93	-2.58
1	-3.04	-2.89	-0.89	1.2	0.97	-1.03	-2.79	-1.84	-0.45	1.37	0.89	-0.88
1	3.43	3.55	4.63	6.06	4.06	0.41	2.03	2.69	3.88	5.33	3.39	0.26
1	5.88	4.73	5.06	4.44	5.52	3.75	0.88	-1.04	-1.12	0.85	1.14	-2.07
1	3.9	5.38	6.57	7.26	5.89	3.89	-0.12	1.03	3.05	3.71	2.15	1.7
1	5.92	6.47	6.25	6.4	4.65	0.56	4.65	5.44	5.54	5.2	3.7	0.42
1	-1.37	-0.29	1.31	0.65	-1.56	-4.78	-4.45	-3.43	-2.48	-3.24	-5.27	-6.04
1	11.74	12.12	12.75	12.73	10.16	4.84	9.52	9.66	10.22	9.95	7.15	2.83
1	3.5	4.36	5.63	5.4	4.85	4.19	2.31	3.15	3.88	3.52	3.19	2.56
1	6.32	8.34	10.9	13.51	13.97	9.26	-0.72	2.5	6.37	10.37	11.68	7.24
1	10.22	11.77	11.54	9.88	7.42	3.92	1.25	2.38	3.24	1.88	0.66	-0.18
1	-0.62	1.14	2.41	3.23	1.81	-0.01	0.24	1.38	1.71	2.54	1.15	-0.15
1	5.77	4.65	3.94	3.27	1.19	-3.16	3.18	2.14	2.84	3.24	2.53	-0.06
1	1.9	5.15	6.2	6.07	4.48	2.39	4.68	5.64	7.17	7.25	4.58	2.57
1	-0.44	-1.09	-0.28	0.91	1.61	1.56	2.76	1.12	1.89	2.69	4.25	3.19
1	4.39	5.1	0.9	0.35	-1.05	-3.18	3.32	3.52	1.3	-1.47	-2.14	-2.41
1	-1.42	0.1	-0.4	2.02	3.12	1.47	-3.82	-0.73	-0.8	1.88	2.05	-0.86
1	0.76	3.95	2.76	4.85	3.06	-0.41	-0.22	2.07	0.12	4.63	3.14	-0.08
1	1.84	2.59	2.67	2.12	0.89	-1.06	0.2	1.23	1.74	1.34	0.28	-1.66
1	8.96	10.34	11.2	11.31	8.2	3.04	10.27	11.83	12.8	12.74	9.86	5.3
1	-0.89	0.05	1.07	2.87	1.93	0.51	-4.65	-5.15	-2.7	0.26	-0.25	-1.18
2	5.79	11.78	13.42	10.53	7.99	4.95	4.78	10.54	13.64	12.41	10.43	7.33
2	1.63	2.59	3.65	4.02	2.33	-0.1	4.2	4	5.15	5.42	4.02	2.27
2	4.63	8.36	8.89	7.1	3.27	-0.81	5.38	8.75	9.15	7.39	2.59	-1.22
2	6.06	10.04	12.82	13.35	10.2	7.4	9.9	13.93	16.79	16.66	11.77	7.07
2	1.32	3.09	3.66	3.75	1.62	-0.1	2.13	3.77	4.36	4.51	0.89	-0.86
2	2.65	3.17	1.62	0.95	0.57	0.48	4.64	4.81	3.45	4.16	3.87	3.28
2	-1.32	-1.11	0.83	0.04	-2.58	-2.16	2.53	3.99	5.62	5.07	1.91	0.35
2	8.11	8.88	8.75	7.46	5.01	2.21	8.37	9.44	9.24	7.98	5.78	2.67
2	-0.8	0.33	2.54	4.87	6.34	4.98	-1.79	-1.01	1.08	3.86	5.4	6.28
2	7.71	8.4	7.47	6.04	2.89	-0.35	10.34	10.14	9.61	8.57	5.5	1.19
2	2.6	3.89	2.91	2.28	0.86	-2.32	0.09	0.94	1.38	0.9	-0.91	-4.32
2	7.75	7.67	7.9	4.21	-1.62	-3.12	7.44	9.37	9.9	5.18	-2.13	-3.12
2	0.98	4.5	8.21	10.73	10.73	7.78	1.4	5.57	8.83	9.67	8.76	6.05
2	-1.77	-1.93	-0.16	2.82	2.13	-0.18	-0.14	0.13	1.95	2.51	0.73	-2.19
2	8.43	11.22	11.79	10.52	8	3.28	8.61	11.57	11.97	9.96	6.72	1.31
2	0.46	3.17	6.27	7.97	6.3	2.34	6.5	9.92	12.38	12.44	9.45	4.37
2	11.79	13.24	13.97	13.66	11.49	5.75	7.88	8.77	9.3	10.17	9.77	5.56
2	9.66	14.23	15	13.69	11.21	7.36	13.4	18.88	19.86	18.66	15.1	9.67
2	4.76	9.9	10.11	8.6	7.85	6.33	4.09	7.42	8.62	7.66	7.59	6.59
2	4.33	4.68	5.05	4.47	3.27	0.04	1.95	2.85	3.72	3.15	1.86	0
2	2.24	3.11	2.3	1.71	-0.64	-3.71	0.4	0.8	0.72	0.83	-1.67	-4.01

## Sheet: Table C. P3 peak latency
group	congruentFZ	congruentFCZ	congruentCZ	congruentCPZ	congruentPZ	congruentPOZ	incongruentFZ	incongruentFCZ	incongruentCZ	incongruentCPZ	incongruentPZ	incongruentPOZ
1	462	464	458	456	454	452	490	490	490	490	528	528
1	446	446	446	446	446	446	490	490	490	490	490	498
1	446	446	446	446	454	454	496	496	496	496	496	494
1	466	466	462	446	446	446	528	528	528	528	528	528
1	488	488	488	446	446	446	504	508	510	508	508	506
1	446	446	446	446	452	448	528	528	490	490	490	490
1	446	448	448	450	452	452	522	520	516	514	528	520
1	470	472	474	474	476	472	490	490	490	492	494	528
1	446	456	488	488	488	472	528	528	528	528	528	528
1	446	488	488	458	446	446	490	490	490	492	490	496
1	446	454	462	466	464	464	528	528	528	528	528	528
1	480	480	478	478	446	446	490	490	490	490	490	490
1	446	446	446	446	446	446	490	490	490	490	490	526
1	480	480	478	446	446	446	490	490	490	490	514	514
1	446	446	446	488	488	488	490	490	490	490	490	490
1	468	468	466	464	450	446	504	506	502	490	490	490
1	446	446	446	446	446	488	528	528	528	528	522	514
1	446	446	446	446	446	446	490	490	490	490	490	490
1	446	446	488	446	446	446	522	520	520	516	490	490
1	446	446	446	446	446	446	490	490	528	528	528	490
1	454	460	460	458	456	456	498	528	528	528	526	524
2	474	474	472	466	450	446	528	528	528	528	490	490
2	488	488	484	484	480	472	528	528	528	528	528	528
2	472	478	484	486	488	488	490	528	528	528	528	528
2	448	446	446	464	472	474	490	490	490	490	490	490
2	488	488	488	488	456	458	494	490	490	490	490	528
2	488	488	488	452	450	448	496	500	506	520	528	528
2	446	460	458	448	446	446	528	528	528	528	528	528
2	488	488	486	462	460	464	498	496	492	490	490	490
2	486	488	488	486	484	484	490	490	490	490	490	490
2	450	452	446	446	446	446	528	528	528	528	528	528
2	446	446	446	446	446	446	528	528	528	528	528	528
2	488	488	488	488	488	488	510	508	506	506	506	506
2	456	462	460	446	446	446	522	516	508	490	504	508
2	454	488	488	488	478	478	528	528	506	528	528	528
2	446	456	462	460	456	454	516	490	490	490	490	490
2	488	488	488	488	488	488	500	498	496	494	494	492
2	446	446	446	446	446	446	518	502	518	522	524	528
2	488	446	446	446	488	488	490	490	490	490	490	492
2	446	446	446	446	446	446	490	490	490	490	490	490
2	488	488	446	446	446	446	524	522	520	524	524	520
2	488	488	488	488	488	446	510	510	508	510	512	514

## Sheet: Table D. P3 mean amplitude
group	congruentFZ	congruentFCZ	congruentCZ	congruentCPZ	congruentPZ	congruentPOZ	incongruentFZ	incongruentFCZ	incongruentCZ	incongruentCPZ	incongruentPZ	incongruentPOZ
1	-3.52	-3.5	-2.91	-1.09	-0.45	-0.65	-3.41	-4.21	-4.4	-2.62	-2.31	-2.82
1	-3.21	-2.75	-0.62	0.74	0.29	-1.05	-2.03	-0.95	0.53	2.45	2.24	1.03
1	2.94	3.24	4.43	5.88	4.16	0.39	1.04	1.67	3.02	4.64	2.91	0.1
1	6.49	5.9	6.64	5.55	6.18	4.39	0.92	-0.9	-1.11	0.67	0.94	-2.23
1	5.23	6.49	6.65	6.76	5.42	3.72	-1.25	-0.28	1.53	2.1	0.91	1.14
1	4.95	5.52	5.18	5.15	3.23	-0.43	4.51	5.15	5.28	4.96	3.57	0.4
1	-2.43	-1.4	-0.11	-1	-2.94	-5.52	-5.39	-4.41	-3.4	-4.04	-5.93	-6.43
1	10.36	11.03	11.57	11.47	9.31	3.87	8.91	8.89	9.14	8.75	6.05	2.12
1	2.59	3.7	5.31	5.14	4.44	3.83	1.96	2.56	3.26	3.1	3.02	2.75
1	5.5	8.03	10.58	12.58	12.36	7.69	-1.22	2.05	5.7	9.06	10.21	6
1	9.5	11.13	10.51	8.53	6.23	3.14	1.09	2.14	2.87	1.42	0.34	-0.31
1	-0.28	1.3	2.24	2.73	1.06	-0.55	-0.38	0.66	0.99	1.97	0.89	-0.1
1	3.68	2.96	2.41	1.66	0.01	-3.66	2.13	1.19	2.02	2.58	1.98	-0.37
1	2.07	5.21	6.03	5.79	4.32	2.37	4.1	5.02	6.51	6.6	4.21	2.37
1	-1.2	-1.61	-0.55	0.84	1.58	1.41	1.79	0.17	1.09	1.99	3.71	2.9
1	4.3	5.24	0.97	0.41	-1.04	-3.2	2.81	2.78	0.42	-2.27	-2.63	-2.74
1	-2.53	-0.42	-0.9	1.18	2.22	0.58	-4.19	-1.09	-0.99	1.57	1.78	-0.78
1	-3.13	0.06	-1.46	0.74	-0.92	-2.69	-1.68	0.65	-1.01	3.93	3.03	0.3
1	1.78	2.62	2.8	2.22	0.95	-0.8	-0.43	0.39	0.76	0.37	-0.58	-2.19
1	8.48	10.21	10.96	10.58	7.24	1.39	8.8	10.2	10.92	10.61	7.65	3.57
1	-1.54	-0.31	0.51	1.86	0.97	-0.19	-4.99	-5.63	-3.24	-0.17	-0.55	-1.5
2	4.82	10.67	12.21	9.11	6.65	4.2	3.51	8.94	11.99	11.23	9.58	6.88
2	2.12	2.88	3.08	3	1.18	-0.68	3.31	3.03	4.32	4.68	3.5	1.98
2	4.63	7.94	8.4	6.61	2.74	-1.19	4.12	7.15	7.7	6.23	1.88	-1.39
2	4.08	7.54	10.04	10.54	8.26	5.89	9	12.6	15.53	16.04	12.11	7.82
2	1.45	3.1	3.61	3.61	1.42	-0.11	1.6	3.03	3.66	3.84	0.47	-0.91
2	2.69	3.22	1.94	1.09	0.65	0.61	4.18	4.31	2.84	3.32	2.98	2.67
2	-1.78	-1.52	0.35	-0.45	-3.02	-2.41	2.65	3.9	5.18	4.57	1.67	0.17
2	7.58	8.3	8.11	6.79	4.42	1.9	6.69	7.76	7.67	6.73	4.94	2.22
2	-0.22	0.91	2.85	4.67	5.85	4.83	-2.09	-1.37	0.72	3.51	5.12	6.18
2	6.69	7.31	6.33	4.79	2.22	-0.49	9.63	9.5	9.21	8.38	5.43	1.33
2	2.6	3.83	2.92	2.14	0.76	-1.99	-0.3	0.31	0.67	0.04	-1.75	-4.89
2	7.79	7.33	6.94	3.21	-2.01	-3.31	6.05	7.71	8.21	3.78	-3.18	-3.5
2	2.03	5.06	7.75	9.42	9.58	6.67	0.15	4.09	7.45	8.64	8.11	5.7
2	-1.09	-1.02	0.17	2.43	1.6	-0.6	-0.73	-0.99	0.6	0.96	-0.45	-1.65
2	7.09	9.83	10.4	8.58	5.84	1.6	6.77	9.48	9.98	8.34	5.41	0.86
2	0.01	2.95	6.15	7.15	5.15	1.47	4.57	7.84	10.51	10.88	8.26	3.72
2	10.84	12.33	13.16	12.61	10.59	5.44	7.27	8.05	8.54	9.28	8.81	5.03
2	8.79	12.81	13.22	11.57	9.43	6.4	11.73	16.66	17.67	16.51	13.07	8.32
2	4.79	9.62	9.58	7.76	6.76	5.43	4.39	7.38	8.24	7.1	6.95	6
2	3.52	3.61	3.72	3.02	1.91	-0.94	1.37	2.1	2.96	2.41	1.29	-0.34
2	3.55	4.56	3.33	2.16	-0.72	-3.97	-0.31	-0.17	-0.23	-0.02	-2.41	-4.43

## Sheet: Table E. P3 50% area latency
group	congruent	incongruent
1	460.33	503.33
1	463	507
1	461	504
1	459.33	501.33
1	458.33	502
1	460.33	505
1	461.33	503.67
1	459.67	503.67
1	460	503.67
1	459	503.67
1	460	503.33
1	460.33	503.33
1	461.67	506
1	460	503.67
1	460.67	503.67
1	461.33	506
1	460.67	504
1	463.67	508
1	460.33	503.67
1	460.67	502.33
1	462	503.67
2	460	503.33
2	460.67	503.67
2	460	503.67
2	462.67	507.67
2	460.67	505.67
2	460.33	504
2	461.67	504
2	460.33	504
2	460	504.33
2	461.67	506
2	461.33	503.67
2	459.33	503.67
2	460	504.67
2	459.67	503.67
2	460.67	505.33
2	461	504
2	459.67	503.67
2	461.33	505
2	460	503.67
2	460.67	504
2	459	503.33
